# Supplementary material for: African Swine Fever in Wild Boar (Poland 2020): Passive and Active Surveillance Analysis and Further Perspectives
Source: Pathogens. 2021 Sep 19;10(9):1219. doi: 10.3390/pathogens10091219 (PMC8465799; doi:10.3390/pathogens10091219)
Supplement: Supplementary file 1 [file pathogens-10-01219-s001.zip]

Archive with 1 entries (1 files):
- pathogens-1396541-supplementary.pdf
